# Supplementary material for: Stress, Anxiety and Depression Prevalence among Greek University Students during COVID-19 Pandemic: A Two-Year Survey
Source: J Clin Med. 2022 Jul 22;11(15):4263. doi: 10.3390/jcm11154263 (PMC9332455; doi:10.3390/jcm11154263)
Supplement: Supplementary file 1 [file jcm-11-04263-s001.zip]

Archive with 1 entries (1 files):
- jcm-1800342-supplementary.pdf
